# Supplementary material for: Effects of Nutritional Interventions on Accuracy and Reaction Time with Relevance to Mental Fatigue in Sporting, Military, and Aerospace Populations: A Systematic Review and Meta-Analysis
Source: Int J Environ Res Public Health. 2021 Dec 28;19(1):307. doi: 10.3390/ijerph19010307 (PMC8744602; doi:10.3390/ijerph19010307)
Supplement: Supplementary file 1 [file ijerph-19-00307-s001.zip]

Archive with 1 entries (1 files):
- ijerph-1466842-supplementary.pdf
